# Supplementary material for: Pioglitazone alleviates lacrimal gland impairments induced by high-fat diet by suppressing M1 polarization
Source: J Lipid Res. 2024 Jul 26;65(9):100606. doi: 10.1016/j.jlr.2024.100606 (PMC11386124; doi:10.1016/j.jlr.2024.100606)
Supplement: Supplementary table 1 [file mmc1.xlsx]

## Sheet: Sheet1
Symbol	ND1	ND2	ND3	HFD1	HFD2	HFD3	log2(fc)	PValue
Tnf	0.518	0.219	0.071	0.924	0.695	1.611	1.99911	0.000567265
Trib3	0.754	0.973	0.344	1.196	1.219	3.672	1.5554	0.000247885
Serpine1	0.315	0.111	0.239	0.657	0.423	0.667	1.39345	0.00667664
Socs3	0.71	0.468	0.638	1.088	1.389	1.716	1.20722	0.000215462
Gadd45a	0.925	0.977	0.983	2.353	1.863	2.355	1.18754	0.000716241
Klf6	6.188	6.293	5.283	10.467	11.281	9.613	0.820015	4.62439e-13
Fzd1	0.836	0.954	1.025	1.552	1.207	1.587	0.626553	0.00416767
Cebpd	1.216	1.308	2.043	2.564	1.921	2.369	0.585699	0.00694683
Cebpb	5.343	5.363	5.41	6.411	7.114	8.856	0.473781	0.00273041
Il6st	7.445	6.116	6.237	8.903	8.77	9.705	0.467662	1.47254e-08
Lpin2	1.505	1.823	2.179	2.455	2.51	2.476	0.43423	0.0157341
Smad3	1.189	1.978	1.141	1.359	1.83	2.627	0.433009	0.00637901
Stat3	11.779	12.754	11.074	11.765	14.572	19.468	0.363344	0.001132
Egr2	0.338	0.281	0.208	0.433	0.255	0.358	0.338924	0.0241124
Rora	1.441	1.632	0.951	1.755	1.804	1.428	0.309542	0.0090789
Dvl1	6.866	5.403	5.363	6.797	6.469	7.3	0.222065	0.0225804
Igf1	6.335	5.685	6.425	5.972	4.197	5.219	-0.261424	0.0106346
Bscl2	12.845	13.977	11.379	8.239	9.055	9.803	-0.495477	0.00325937
Lpin1	11.687	13.716	11.188	8.829	8.346	8.186	-0.528877	3.98858e-05
Ndn	0.858	0.76	1.038	0.41	0.634	0.487	-0.794781	0.0316111
Lpl	10.314	7.477	7.317	4.265	4.82	5.214	-0.812233	1.80964e-09
Srebf1	17.409	15.833	14.904	6.42	5.682	7.562	-1.29186	1.31482e-27
Pparg	9.958	8.145	10.269	2.632	3.881	3.717	-1.47166	1.92023e-18

## Sheet: Sheet2
ADIPOQ
AGPAT2
AGT
AHR
ASIP
BMP1
BMP2
BMP3
BMP4
BORCS8-MEF2B
BSCL2
CDKN1A
CEBPA
CEBPB
CEBPD
CELF1
CFD
CISD1
CNTFR
CREB1
CTNNB1
CYP26A1
CYP26B1
DDIT3
DLK1
DVL1
E2F1
E2F4
EBF1
EGR2
EPAS1
FAS
FOXC2
FOXO1
FRZB
FZD1
GADD45A
GADD45B
GATA2
GATA3
GATA4
GDF10
GH1
GTF3A
HIF1A
HMGA1
HNF1A
ID3
IGF1
IL6
IL6ST
INS
IRS1
IRS2
IRS4
KLF15
KLF5
KLF6
KLF7
LEP
LIF
LIFR
LIPE
LMNA
LPIN1
LPIN2
LPIN3
LPL
MBNL1
MEF2A
MEF2B
MEF2C
MEF2D
MIF
MIXL1
NAMPT
NCOA1
NCOA2
NCOR1
NCOR2
NDN
NR1H3
NR2F1
NR3C1
NRIP1
OSM
PCK1
PCK2
PLIN1
PLIN2
PNPLA3
PPARA
PPARD
PPARG
PPARGC1A
PRLR
PTGIS
RARA
RB1
RBL1
RBL2
RETN
RORA
RXRA
RXRG
SCD
SERPINE1
SFRP4
SLC2A4
SMAD3
SOCS1
SOCS3
SP1
SPOCK1
SREBF1
STAT1
STAT2
STAT3
STAT5A
STAT5B
STAT6
TGFB1
TNF
TRIB3
TWIST1
UCP1
WNT1
WNT10B
WNT5B
WWTR1
ZMPSTE24
